# Supplementary material for: Xenopus tropicalis Genome Re-Scaffolding and Re-Annotation Reach the Resolution Required for In Vivo ChIA-PET Analysis
Source: PLoS One. 2015 Sep 8;10(9):e0137526. doi: 10.1371/journal.pone.0137526 (PMC4562602; doi:10.1371/journal.pone.0137526)
Supplement: S1 Table — (XLS) [file pone.0137526.s027.xls]

## Sheet: IXT010_10KB_gPET_library
Category	Number of pairs
AAA: same reference, same strand, correct ordering, acceptable insert size	79759584
AAB: same reference, same strand, correct ordering, small insert size	1091574
AAC: same reference, same strand, correct ordering, large insert size	1674050
BAA: same reference, different strand, acceptable insert size	8131
BAB: same reference, different strand, small insert size	2277
BAC: same reference, different strand, large insert size	233170
ABA: same reference, same strand, incorrect ordering, acceptable insert size	5719
ABB: same reference, same strand, incorrect ordering, small insert size	9917
ABC: same reference, same strand, incorrect ordering, large insert size	255641
BBA: same reference, different strand, incorrect ordering, acceptable insert size	7800
BBB: same reference, different strand, incorrect ordering, small insert size	2524
BBC: same reference, different strand, incorrect ordering, large insert size	232972
C** : different references	5366561

## Sheet: IXT011_19KB_gPET_library
Category	Number of pairs
AAA: same reference, same strand, correct ordering, acceptable insert size	77345945
AAB: same reference, same strand, correct ordering, small insert size	2297991
AAC: same reference, same strand, correct ordering, large insert size	1744036
BAA: same reference, different strand, acceptable insert size	9085
BAB: same reference, different strand, small insert size	3110
BAC: same reference, different strand, large insert size	284372
ABA: same reference, same strand, incorrect ordering, acceptable insert size	6726
ABB: same reference, same strand, incorrect ordering, small insert size	16239
ABC: same reference, same strand, incorrect ordering, large insert size	301351
BBA: same reference, different strand, incorrect ordering, acceptable insert size	9196
BBB: same reference, different strand, incorrect ordering, small insert size	2972
BBC: same reference, different strand, incorrect ordering, large insert size	285462
C** : different references	6511311
