# Supplementary material for: Xenopus tropicalis Genome Re-Scaffolding and Re-Annotation Reach the Resolution Required for In Vivo ChIA-PET Analysis
Source: PLoS One. 2015 Sep 8;10(9):e0137526. doi: 10.1371/journal.pone.0137526 (PMC4562602; doi:10.1371/journal.pone.0137526)
Supplement: S2 Table — (XLS) [file pone.0137526.s028.xls]

## Sheet: Sheet1
Library	Total sequences	Uniquely mapped PETs	Per cent	Clusters	Filtering
Brain	20799532	7723467	37.1329	366523	287331
Intestine	25918053	11569457	44.6386	36310	28969
Kidney	20498589	8816384	43.0097	300205	236338
Muscle	20998351	6631129	31.5793	12503	9444
Liver	30966948	14012627	45.2503	110915	86881
Tailfin epidermis	24058162	10934696	45.4511	83702	63854
Limb	20955120	10184676	48.6023	171642	133256
